# Supplementary material for: USP21-EGFR-Lyn axis drives NSCLC progression and therapeutic potential of USP21 inhibition
Source: Biomark Res. 2025 Jul 9;13:95. doi: 10.1186/s40364-025-00806-x (PMC12239452; doi:10.1186/s40364-025-00806-x)
Supplement: Supplementary file 1 — Supplementary Material 1 [file 40364_2025_806_MOESM1_ESM.xlsx]

## Sheet: Sheet1
Table S1. Clinical characteristics of NSCLC patients and ∆Mag (∆USP21) of USP21 in NSCLC patients (n=42)
Patient ID	Gender	Age	Histology (Cell type)	Stage	Surgery (Year)	Death (Year)	USP21 levels	USP21 levels	△Mag3 USP21
							(LTT1, AVG signal)	(mLNT2, AVG signal)	(LTT vs. mLNT)
LTT03	Man	75	Others	Stage IIA	2008		1097.51	195.33	902.179
LTT07	Man	64	Others	Stage IIA	2009	2011	652.11	165.927	486.183
LTT20	Man	69	Adenocarcinoma	Stage 1A	2010		565.641	88.0626	477.579
LTT50	Man	72	Squamous cell carcinoma	Stage 1B	2011	2012	578.146	122.287	455.859
LTT18	Woman	72	Others	Stage 1B	2010	2013	678.288	236.216	442.072
LTT14	Man	70	Adenocarcinoma	Stage 1A	2010		518.892	174.739	344.154
LTT04	Man	65	Others	Stage IIB	2008	2010	381.377	177.877	203.5
LTT11	Woman	53	Others	Stage IIA	2010	2014	453.848	255.518	198.331
LTT22	Man	84	Adenocarcinoma	Stage 1B	2010	2012	380.014	184.357	195.657
LTT49	Man	67	Squamous cell carcinoma	Stage IIB	2011	2014	239.122	75.7495	163.372
LTT06	Man	67	Squamous cell carcinoma	Stage 1B	2009	2011	263.456	131.823	131.633
LTT42	Woman	59	Adenocarcinoma	Stage IIA	2010	2015	218.576	126.742	91.8341
LTT01	Man	76	Squamous cell carcinoma	Stage IIB	2008	2010	209.169	117.713	91.4561
LTT08	Man	59	Squamous cell carcinoma	Stage IIB	2009	2015	278.127	193.019	85.1078
LTT53	Man	64	Others	Stage 1B	2011	2011	140.44	74.3521	66.0883
LTT28	Woman	79	Adenocarcinoma	Stage 1B	2010	2012	201.698	138.97	62.7281
LTT27	Man	77	Adenocarcinoma	Stage 1A	2010	2015	253.089	197.892	55.1974
LTT05	Man	67	Squamous cell carcinoma	Stage IIIA	2009	2014	316.903	264.91	51.9935
LTT24	Man	70	Adenocarcinoma	Stage IIB	2010	2016	280.707	228.858	51.8485
LTT48	Man	68	Adenocarcinoma	Stage IIB	2011	2012	149.856	99.3394	50.517
LTT47	Man	63	Others	Stage 1B	2011		120.571	70.9739	49.597
LTT52	Woman	43	Adenocarcinoma	Stage 1B	2011		189.953	144.828	45.1248
LTT32	Woman	66	Adenocarcinoma	Stage IIA	2010	2013	181.687	137.956	43.731
LTT39	Man	68	Adenocarcinoma	Stage 1B	2010	2011	128.297	87.5502	40.7471
LTT30	Man	81	Adenocarcinoma	Stage 1B	2010	2010	157.165	116.684	40.4804
LTT17	Woman	68	Adenocarcinoma	Stage 1B	2010		119.141	80.9392	38.2014
LTT19	Man	69	Others	Stage 1A	2010		246.774	211.145	35.6294
LTT29	Woman	47	Adenocarcinoma	Stage 1B	2010	2015	139.763	108.496	31.2671
LTT02	Man	77	Squamous cell carcinoma	Stage IIB	2008	2008	181.498	157.27	24.2279
LTT34	Man	65	Adenocarcinoma	Stage 1A	2010		159.124	141.906	17.218
LTT51	Woman	73	Adenocarcinoma	Stage 1B	2011		99.8944	93.734	6.16033
LTT25	Man	59	Adenocarcinoma	Stage 1B	2010		170.49	166.764	3.726
LTT33	Man	75	Adenocarcinoma	Stage 1A	2012	2016	139.251	142.507	-3.2563
LTT38	Man	72	Others	Stage IIA	2010	2016	131.52	174.552	-43.0318
LTT36	Man	70	Adenocarcinoma	Stage 1B	2010		94.6856	147.724	-53.0383
LTT26	Woman	38	Adenocarcinoma	Stage IIA	2010		76.4761	133.353	-56.8769
LTT43	Man	70	Adenocarcinoma	Stage 1B	2010		67.4764	139.173	-71.6968
LTT13	Woman	56	Adenocarcinoma	Stage 1B	2010		236.573	319.971	-83.3978
LTT35	Woman	50	Adenocarcinoma	Stage IIA	2010		129.111	215.171	-86.0603
LTT21	Woman	60	Adenocarcinoma	Stage 1B	2010		369.17	538.355	-169.184
LTT12	Woman	54	Adenocarcinoma	Stage 1B	2010		150.987	362.028	-211.04
LTT10	Woman	65	Adenocarcinoma	Stage 1B	2009		241.137	646.362	-405.225
1, LTT, Lung tumor tissue; 2, mLNT, matched lung normal tissue; 3, △Mag, differential magnitude
