# Supplementary material for: USP21-EGFR-Lyn axis drives NSCLC progression and therapeutic potential of USP21 inhibition
Source: Biomark Res. 2025 Jul 9;13:95. doi: 10.1186/s40364-025-00806-x (PMC12239452; doi:10.1186/s40364-025-00806-x)
Supplement: Supplementary file 3 — Supplementary Material 3 [file 40364_2025_806_MOESM3_ESM.xlsx]

## Sheet: Sheet1
Table S3. Differential magnitude (∆Mag) of Lyn, EGFR, and USP21 expression in NSCLC patients (n=42)
Patient ID	Gender	Age	Stage	Surgery (Year)	Death (Year)	Lyn levels	Lyn levels	△Mag3 Lyn	EGFR levels	EGFR levels	△Mag EGFR	USP21 levels	USP21 levels	△Mag USP21
						(LTT1, AVG signal)	(mLNT2, AVG signal)	(LTT vs. mLNT)	(LTT, AVG signal)	(mLNT, AVG signal)	(LTT vs. mLNT)	(LTT, AVG signal)	(mLNT, AVG signal)	(LTT vs. mLNT)
LTT03	Man	75	Stage IIA	2008		1767.69	1900.97	-133.28	28.5512	104.061	-75.51	1097.51	195.33	902.179
LTT07	Man	64	Stage IIA	2009	2011	3603.47	844.099	2759.37	750.559	137.672	612.887	652.11	165.927	486.183
LTT20	Man	69	Stage 1A	2010		6561.89	617.207	5944.68	3909.55	90.5948	3818.95	565.641	88.0626	477.579
LTT50	Man	72	Stage 1B	2011	2012	970.048	1622.72	-652.672	104.763	207.914	-103.151	578.146	122.287	455.859
LTT18	Woman	72	Stage 1B	2010	2013	1266.36	2485.61	-1219.25	65.9709	224.261	-158.29	678.288	236.216	442.072
LTT14	Man	70	Stage 1A	2010		3864.21	1233.99	2630.22	305.38	110.131	195.249	518.892	174.739	344.154
LTT04	Man	65	Stage IIB	2008	2010	994.013	1202.85	-208.834	190.94	154.091	36.8486	381.377	177.877	203.5
LTT11	Woman	53	Stage IIA	2010	2014	347.63	1063.78	-716.154	2146.42	783.468	1362.95	453.848	255.518	198.331
LTT22	Man	84	Stage 1B	2010	2012	2146.85	2255.41	-108.559	1051.98	280.173	771.804	380.014	184.357	195.657
LTT49	Man	67	Stage IIB	2011	2014	891.841	1487.19	-595.351	499.522	97.8767	401.645	239.122	75.7495	163.372
LTT06	Man	67	Stage 1B	2009	2011	2202.03	908.504	1293.53	607.507	50.652	556.855	263.456	131.823	131.633
LTT42	Woman	59	Stage IIA	2010	2015	1938.1	1014.91	923.192	353.452	138.584	214.868	218.576	126.742	91.8341
LTT01	Man	76	Stage IIB	2008	2010	3593	1033.17	2559.83	622.943	83.4738	539.47	209.169	117.713	91.4561
LTT08	Man	59	Stage IIB	2009	2015	478.411	861.954	-383.543	153.546	64.0404	89.5057	278.127	193.019	85.1078
LTT53	Man	64	Stage 1B	2011	2011	3031.63	1417.35	1614.29	288.394	60.186	228.208	140.44	74.3521	66.0883
LTT28	Woman	79	Stage 1B	2010	2012	1303.92	1620.46	-316.54	442.855	119.303	323.552	201.698	138.97	62.7281
LTT27	Man	77	Stage 1A	2010	2015	1637.76	2295.49	-657.729	1.652	166.309	-164.656	253.089	197.892	55.1974
LTT05	Man	67	Stage IIIA	2009	2014	3101.05	2279.18	821.868	762.376	170.896	591.48	316.903	264.91	51.9935
LTT24	Man	70	Stage IIB	2010	2016	2611.66	2770.96	-159.292	2799.7	303.125	2496.58	280.707	228.858	51.8485
LTT48	Man	68	Stage IIB	2011	2012	936.382	1019.99	-83.6046	131.835	58.4599	73.3753	149.856	99.3394	50.517
LTT47	Man	63	Stage 1B	2011		1250.38	979.528	270.855	216.835	121.881	94.9541	120.571	70.9739	49.597
LTT52	Woman	43	Stage 1B	2011		1974.46	827.662	1146.8	206.102	138.614	67.4889	189.953	144.828	45.1248
LTT32	Woman	66	Stage IIA	2010	2013	1243.27	1006.04	237.236	223.331	78.7706	144.561	181.687	137.956	43.731
LTT39	Man	68	Stage 1B	2010	2011	225.883	955.992	-730.109	197.31	16.0205	181.289	128.297	87.5502	40.7471
LTT30	Man	81	Stage 1B	2010	2010	955.831	1063.79	-107.961	156.209	56.906	99.3028	157.165	116.684	40.4804
LTT17	Woman	68	Stage 1B	2010		733.58	696.346	37.2339	115.71	78.3389	37.3708	119.141	80.9392	38.2014
LTT19	Man	69	Stage 1A	2010		1665.21	2293.7	-628.484	556.136	318.258	237.879	246.774	211.145	35.6294
LTT29	Woman	47	Stage 1B	2010	2015	1408.8	1150.64	258.153	127.035	213.203	-86.1676	139.763	108.496	31.2671
LTT02	Man	77	Stage IIB	2008	2008	2257.43	1564.57	692.864	910.162	112.09	798.071	181.498	157.27	24.2279
LTT34	Man	65	Stage 1A	2010		1114.95	1272.35	-157.399	56.7942	139.572	-82.7781	159.124	141.906	17.218
LTT51	Woman	73	Stage 1B	2011		997.852	778.464	219.388	274.315	136.496	137.819	99.8944	93.734	6.16033
LTT25	Man	59	Stage 1B	2010		2050.55	1314.41	736.142	227.914	117.712	110.202	170.49	166.764	3.726
LTT33	Man	75	Stage 1A	2012	2016	1350.24	832.582	517.66	38.5532	103.646	-65.0927	139.251	142.507	-3.2563
LTT38	Man	72	Stage IIA	2010	2016	1630.99	1133.24	497.742	433.819	149.662	284.157	131.52	174.552	-43.0318
LTT36	Man	70	Stage 1B	2010		569.227	1362.72	-793.498	47.8708	172.518	-124.647	94.6856	147.724	-53.0383
LTT26	Woman	38	Stage IIA	2010		84.8494	783.99	-699.14	357.425	128.806	228.619	76.4761	133.353	-56.8769
LTT43	Man	70	Stage 1B	2010		455.293	1791.83	-1336.53	121.805	113.883	7.9219	67.4764	139.173	-71.6968
LTT13	Woman	56	Stage 1B	2010		3093.75	1579.88	1513.88	270.692	383.86	-113.167	236.573	319.971	-83.3978
LTT35	Woman	50	Stage IIA	2010		608.001	1256.59	-648.593	57.4042	151.742	-94.3379	129.111	215.171	-86.0603
LTT21	Woman	60	Stage 1B	2010		2217.44	3668.04	-1450.6	545.437	511.096	34.3403	369.17	538.355	-169.184
LTT12	Woman	54	Stage 1B	2010		476.981	3119.54	-2642.56	172.234	455.732	-283.499	150.987	362.028	-211.04
LTT10	Woman	65	Stage 1B	2009		2226.43	5338.25	-3111.82	131.62	825.4	-693.78	241.137	646.362	-405.225
1, LTT, Lung tumor tissue; 2, mLNT, matched lung normal tissue; 3, △Mag, differential magnitude
